# Supplementary material for: Combining and Comparing Coalescent, Distance and Character-Based Approaches for Barcoding Microalgaes: A Test with Chlorella-Like Species (Chlorophyta)
Source: PLoS One. 2016 Apr 19;11(4):e0153833. doi: 10.1371/journal.pone.0153833 (PMC4841637; doi:10.1371/journal.pone.0153833)
Supplement: S6 Table — The species number (clade) corresponds to the P ID clades in Fig 1. (XLSX) [file pone.0153833.s017.xlsx]

## Sheet: rbcL
Table S6 Species Delimitation Results of PID for rbcL. The species number (clade) corresponds to the P ID clades in Fig. 1.
Species	Closest Species	Monophyletic?	Intra Dist	Inter Dist - Closest	Intra/Inter	P ID(Strict)	P ID(Liberal)	Av(MRCA-tips)	P(Randomly Distinct)	Clade Support	Rosenberg's P(AB)
1	3	yes	0.001	0.012	0.13	0.95 (0.90, 1.0)	0.98 (0.95, 1.0)	0.0008804	NA	1.6e-05
2	3	yes	0	0.019	0	0.00E+00 (0.00E+00, 0.00E+00)	0.96 (0.83, 1.0)	0	NA	NA	0.17
3	1	yes	0.004	0.012	0.31	0.58 (0.40, 0.76)	0.83 (0.69, 0.98)	0.0019	NA	0.17
4	3	yes	0	0.015	0	0.00E+00 (0.00E+00, 0.00E+00)	0.96 (0.83, 1.0)	0	NA	NA	0.00433
5	4	yes	0	0.029	0	0.00E+00 (0.00E+00, 0.00E+00)	0.96 (0.83, 1.0)	0	NA	NA	0.03
6	5	yes	0.005	0.034	0.14	0.88 (0.78, 0.99)	0.96 (0.90, 1.0)	0.0046	NA	0.03
7	4	yes	0	0.034	0	0.00E+00 (0.00E+00, 0.00E+00)	0.96 (0.83, 1.0)	0	NA	NA	0.00476
8	9	yes	0.000377	0.042	0.01	0.86 (0.72, 1.0)	0.98 (0.87, 1.0)	0.0002742	NA	0.01
9	8	yes	1.46e-05	0.042	0.00035	0.79 (0.62, 0.97)	1.00 (0.86, 1.0)	9.666e-06	NA	0.01
10	31	yes	0.002	0.024	0.1	0.54 (0.39, 0.69)	0.92 (0.77, 1.0)	0.0011	NA	0.33
11	12	yes	0	0.006	0	0.00E+00 (0.00E+00, 0.00E+00)	0.96 (0.83, 1.0)	0	NA	NA	0.02
12	11	yes	0.003	0.006	0.44	0.76 (0.67, 0.85)	0.92 (0.87, 0.98)	0.0021	NA	0.02
13	4	yes	0	0.051	0	0.00E+00 (0.00E+00, 0.00E+00)	0.96 (0.83, 1.0)	0	NA	NA	0.01
14	15	yes	0	2.8e-05	0	0.00E+00 (0.00E+00, 0.00E+00)	0.96 (0.83, 1.0)	0	NA	NA	1
15	14	yes	0	2.8e-05	0	0.00E+00 (0.00E+00, 0.00E+00)	0.96 (0.83, 1.0)	0	NA	NA	1
16	14	yes	0	0.007	0	0.00E+00 (0.00E+00, 0.00E+00)	0.96 (0.83, 1.0)	0	NA	NA	0.33
17	16	yes	0.009	0.017	0.55	0.31 (0.16, 0.46)	0.64 (0.49, 0.80)	0.0046	NA	0.05
18	19	yes	0	0.008	0	0.00E+00 (0.00E+00, 0.00E+00)	0.96 (0.83, 1.0)	0	NA	NA	1
19	18	yes	0	0.008	0	0.00E+00 (0.00E+00, 0.00E+00)	0.96 (0.83, 1.0)	0	NA	NA	1
20	21	yes	0	0.015	0	0.00E+00 (0.00E+00, 0.00E+00)	0.96 (0.83, 1.0)	0	NA	NA	0.03
21	18	yes	0.003	0.01	0.28	0.81 (0.70, 0.92)	0.93 (0.86, 0.99)	0.0022	NA	0.03
22	4	yes	0	0.054	0	0.00E+00 (0.00E+00, 0.00E+00)	0.96 (0.83, 1.0)	0	NA	NA	0.00041
23	4	yes	0	0.043	0	0.00E+00 (0.00E+00, 0.00E+00)	0.96 (0.83, 1.0)	0	NA	NA	0.0004
24	23	yes	0	0.081	0	0.00E+00 (0.00E+00, 0.00E+00)	0.96 (0.83, 1.0)	0	NA	NA	0.00039
25	23	yes	0.004	0.07	0.06	0.90 (0.77, 1.0)	0.97 (0.87, 1.0)	0.0035	NA	1e-10
26	23	yes	0	0.083	0	0.59 (0.44, 0.74)	0.98 (0.83, 1.0)	0	NA	NA	8e-06
27	28	yes	0.005	0.073	0.07	0.75 (0.57, 0.92)	0.97 (0.83, 1.0)	0.0033	NA	0.01
28	27	yes	0.004	0.073	0.06	0.90 (0.77, 1.0)	0.97 (0.87, 1.0)	0.0029	NA	0.01
29	30	yes	0	0.18	0	0.00E+00 (0.00E+00, 0.00E+00)	0.96 (0.83, 1.0)	0	NA	NA	0.33
30	23	yes	0.042	0.172	0.24	0.47 (0.31, 0.62)	0.83 (0.68, 0.98)	0.021	NA	0.33
31	10	yes	0	0.024	0	0.00E+00 (0.00E+00, 0.00E+00)	0.96 (0.83, 1.0)	0	NA	NA	0.33
