# Supplementary material for: Combining and Comparing Coalescent, Distance and Character-Based Approaches for Barcoding Microalgaes: A Test with Chlorella-Like Species (Chlorophyta)
Source: PLoS One. 2016 Apr 19;11(4):e0153833. doi: 10.1371/journal.pone.0153833 (PMC4841637; doi:10.1371/journal.pone.0153833)
Supplement: S7 Table — The species number (clade) corresponds to the P ID clades in Fig 2. (XLSX) [file pone.0153833.s018.xlsx]

## Sheet: ITS
Table S7 Species Delimitation Results of PID for ITS. The species number (clade) corresponds to the P ID clades in Fig. 2.
Species	Closest Species	Monophyletic?	Intra Dist	Inter Dist - Closest	Intra/Inter	P ID(Strict)	P ID(Liberal)	Av(MRCA-tips)	P(Randomly Distinct)	Clade Support	Rosenberg's P(AB)
1	2	no	0.015	0.032	0.47	0.85 (0.80, 0.90)	0.96 (0.93, 0.99)	0.0085	NA	NA	NA
2	1	yes	0	0.032	0	0.00E+00 (0.00E+00, 0.00E+00)	0.96 (0.83, 1.0)	0	NA	NA	0.01
3	6	yes	0	0.134	0	0.00E+00 (0.00E+00, 0.00E+00)	0.96 (0.83, 1.0)	0	NA	NA	0.02
4	6	yes	0	0.128	0	0.00E+00 (0.00E+00, 0.00E+00)	0.96 (0.83, 1.0)	0	NA	NA	0.00116
5	6	yes	0.013	0.093	0.14	0.52 (0.37, 0.67)	0.89 (0.74, 1.0)	0.0067	NA	0.01
6	7	yes	0	0.075	0	0.00E+00 (0.00E+00, 0.00E+00)	0.96 (0.83, 1.0)	0	NA	NA	0.03
7	6	yes	0.046	0.075	0.61	0.52 (0.39, 0.65)	0.82 (0.72, 0.92)	0.0326	NA	0.01
8	9	no	0.004	0.034	0.11	0.86 (0.74, 0.99)	0.97 (0.87, 1.0)	0.0021	NA	NA	NA
9	8	yes	0.008	0.034	0.24	0.63 (0.46, 0.81)	0.87 (0.73, 1.0)	0.0058	NA	0.17
10	8	yes	0	0.163	0	0.00E+00 (0.00E+00, 0.00E+00)	0.96 (0.83, 1.0)	0	NA	NA	0.03
11	20	yes	0	0.132	0	0.59 (0.44, 0.74)	0.98 (0.83, 1.0)	0	NA	NA	0.00014
12	13	yes	0	0.121	0	0.00E+00 (0.00E+00, 0.00E+00)	0.96 (0.83, 1.0)	0	NA	NA	0.02
13	14	yes	0	0.067	0	0.00E+00 (0.00E+00, 0.00E+00)	0.96 (0.83, 1.0)	0	NA	NA	1
14	13	yes	0	0.067	0	0.00E+00 (0.00E+00, 0.00E+00)	0.96 (0.83, 1.0)	0	NA	NA	1
15	13	yes	0	0.073	0	0.00E+00 (0.00E+00, 0.00E+00)	0.96 (0.83, 1.0)	0	NA	NA	0.33
16	4	yes	0.028	0.199	0.14	0.88 (0.77, 0.99)	0.96 (0.90, 1.0)	0.0151	NA	3.5e-12
17	4	yes	0	0.248	0	0.00E+00 (0.00E+00, 0.00E+00)	0.96 (0.83, 1.0)	0	NA	NA	0.1
18	19	yes	0	0.195	0	0.00E+00 (0.00E+00, 0.00E+00)	0.96 (0.83, 1.0)	0	NA	NA	0.17
19	18	yes	0.035	0.195	0.18	0.67 (0.49, 0.85)	0.90 (0.76, 1.0)	0.0187	NA	0.17
20	13	yes	0.028	0.131	0.22	0.92 (0.87, 0.97)	0.97 (0.95, 1.0)	0.0167	1	NA	1e-09
