# Supplementary material for: Combining and Comparing Coalescent, Distance and Character-Based Approaches for Barcoding Microalgaes: A Test with Chlorella-Like Species (Chlorophyta)
Source: PLoS One. 2016 Apr 19;11(4):e0153833. doi: 10.1371/journal.pone.0153833 (PMC4841637; doi:10.1371/journal.pone.0153833)
Supplement: S8 Table — The species number (clade) corresponds to the P ID clades in Fig 3. (XLSX) [file pone.0153833.s019.xlsx]

## Sheet: tufA
Table S8 Species Delimitation Results of PID for tufA. The species number (clade) corresponds to the P ID clades in Fig. 3.
Species	Closest Species	Monophyletic?	Intra Dist	Inter Dist - Closest	Intra/Inter	P ID(Strict)	P ID(Liberal)	Av(MRCA-tips)	P(Randomly Distinct)	Clade Support	Rosenberg's P(AB)
1	2	yes	0.000751	0.093	0.01	0.99 (0.94, 1.0)	1.00 (0.98, 1.0)	0.0007137	NA	3.4e-09
2	3	yes	0	0.044	0	0.59 (0.44, 0.74)	0.98 (0.83, 1.0)	0	NA	NA	0.00364
3	2	yes	0.003	0.044	0.06	0.95 (0.86, 1.0)	0.99 (0.94, 1.0)	0.0088	NA	0.00364
4	1	yes	0	0.096	0	0.00E+00 (0.00E+00, 0.00E+00)	0.96 (0.83, 1.0)	0	NA	NA	0.00246
5	6	yes	0	0.106	0	0.59 (0.44, 0.74)	0.98 (0.83, 1.0)	0	NA	NA	0.00214
6	5	yes	0.006	0.106	0.06	0.83 (0.69, 0.97)	0.97 (0.86, 1.0)	0.0035	NA	0.0006
7	8	yes	0	0.03	0	0.00E+00 (0.00E+00, 0.00E+00)	0.96 (0.83, 1.0)	0	NA	NA	0.05
8	7	yes	0.002	0.03	0.07	0.88 (0.76, 1.0)	0.97 (0.87, 1.0)	0.0016	NA	0.05
9	1	yes	0	0.137	0	0.93 (0.81, 1.0)	0.98 (0.88, 1.0)	0	NA	NA	3.4e-09
10	11	yes	0	0.084	0	0.59 (0.44, 0.74)	0.98 (0.83, 1.0)	0	NA	NA	0.33
11	10	yes	0	0.084	0	0.00E+00 (0.00E+00, 0.00E+00)	0.96 (0.83, 1.0)	0	NA	NA	0.33
12	13	yes	0	0.082	0	0.00E+00 (0.00E+00, 0.00E+00)	0.96 (0.83, 1.0)	0	NA	NA	0.04
13	12	yes	0	0.082	0	0.95 (0.84, 1.0)	1.00 (0.95, 1.0)	0	NA	NA	0.04
14	1	yes	0	0.2	0	0.95 (0.84, 1.0)	1.00 (0.95, 1.0)	0	NA	NA	3.9e-11
